# Supplementary material for: Application of the Electrical Microbial Growth Analyzer Method for Efficiently Quantifying Viable Bacteria in Ready-to-Eat Sea Cucumber Products
Source: Microorganisms. 2024 Nov 12;12(11):2301. doi: 10.3390/microorganisms12112301 (PMC11596173; doi:10.3390/microorganisms12112301)
Supplement: Supplementary file 1 [file microorganisms-12-02301-s001.zip]

Archive with 1 entries (1 files):
- microorganisms-3277650-supplementary.pdf
